# Supplementary material for: Elevated expression of HSP90 and the antitumor effect of an HSP90 inhibitor via inactivation of the Akt/mTOR pathway in undifferentiated pleomorphic sarcoma
Source: BMC Cancer. 2015 Oct 26;15:804. doi: 10.1186/s12885-015-1830-8 (PMC4623920; doi:10.1186/s12885-015-1830-8)
Supplement: Additional file 1: Table S1. — Multivariate Survival Analysis of Immunohistochemical Parameters. CI, confidence interval; HR, hazard ratio; other abbreviations are explained in the Table S2 footnote. a Adjusted by AJCC stage (II vs. III, IV) and tumor location. b p < 0.05. (XLSX 10 kb) [file 12885_2015_1830_MOESM1_ESM.xlsx]

## Sheet: Sheet1
	parametera	HR (95% CI)	P
	p-Akt	3.25 (1.35-8.72)	0.0008b
	p-mTOR	3.97 (1.53-12.36)	0.0036b
	p-S6RP	3.96 (1.34-15.09)	0.0107b
	p-4EBP	1.99 (0.80-5.72)	0.1417
	HSP90	3.16 (1.27-9.02)	0.0122b
	Additional Table 1. Multivariate Survival Analysis of Immunohistochemical Parameters [Supplementary Table 1 footnote] CI, confidence interval; HR, hazard ratio; other abbreviations are explained in the Table 2 footnote. a Adjusted by AJCC stage (II vs. III, IV) and tumor location. b p<0.05.
