# Supplementary material for: Elevated expression of HSP90 and the antitumor effect of an HSP90 inhibitor via inactivation of the Akt/mTOR pathway in undifferentiated pleomorphic sarcoma
Source: BMC Cancer. 2015 Oct 26;15:804. doi: 10.1186/s12885-015-1830-8 (PMC4623920; doi:10.1186/s12885-015-1830-8)
Supplement: Additional file 2: Table S2. — Immunohistochemical Results and Their Statistical Analysis. EFS, event-free survival; LI, labeling index; OS, overall survival; pAkt, phosphorylated protein kinase B; p-ERK1/2, phosphorylated-extracellular signal-regulated kinase1/2; p-4EBP, phosphorylated eukaryotic translation initiation factor 4E-binding protein; p-MEK1/2, phosphorylated mitogen-activated protein kinase1/2; p-mTOR, phosphorylated mammalian target of rapamycin; p-S6RP, phosphorylated S6 ribosomal protein; PTEN, phosphatase and tensin homologue. The Fisher exact test or the log-rank test was used if not indicated otherwise. a: p < 0.05. b: Comparison of no necrosis and presence of necrosis. c: Comparison of 0–9/10 HPF and 10/10 HPF. d: Comparison of stage II and stage III or IV. (XLSX 12 kb) [file 12885_2015_1830_MOESM2_ESM.xlsx]

## Sheet: Sheet1
			Immunochemical Results: P
Variable	Positive Number	%	p-Akt (+)	p-mTOR (+)	p-S6RP (+)	p-4EBP (+)	PTEN (+)	p-MEK1/2	p-Erk 1/2	HSP90 (+)
p-Akt	43/75	57.3	-	-	-	-	-	-	-	-
p-mTOR	40/77	51.9	0.0012a	-	-	-	-	-	-	-
p-S6RP	44/77	57.1	0.0003a	0.0002a	-	-	-	-	-	-
p-4EBP	42/77	54.5	0.0020a	<0.0001a	0.0002a	-	-	-	-	-
PTEN	37/76	48.6	1	0.0708	1	0.0224a	-	-	-	-
p-MEK1/2	57/77	74.0	0.2718	0.1157	0.4216	0.2867	0.0155a	-	-	-
p-Erk 1/2	58/75	77.3	0.1609	0.0006a	0.0106a	0.0245a	0.284	0.0211a	-	-
HSP90	44/78	56.4	0.0003a	0.0223a	0.0004a	0.1049	0.1092	0.0195a	0.0971	-
Sex			0.0835	0.8121	0.4653	0.8095	0.1488	0.4029	0.2357	0.6328
Age			0.4693	0.1561	0.3393	0.057	0.2377	0.5970	0.3905	0.034a
Size			0.4547	0.0618	0.3282	0.0316a	1	0.5891	0.386	0.2312
Location			0.8095	0.0974	0.0941	0.0961	1	1	0.7744	0.0609
metastasis			0.3257	0.003a	0.0057a	0.0014a	0.1435	0.4694	0.226	0.0525
reccurence			0.7637	0.2332	0.1313	0.2374	0.7668	0.0987	0.4799	0.765
Necrosisb			1	0.0007a	0.0189a	0.0979	0.0563	0.1732	1	0.6382
Mitotic activity c			0.3512	0.256	0.0377a	0.4938	0.8226	0.4365	0.1975	0.0235a
MIB-1 LI			0.1184	0.0038a	0.1239	0.0095a	1	0.1476	0.0595	0.3057
FNCLCC			1	0.3432	0.2311	0.8139	0.8134	0.4144	0.3872	0.1569
AJCC d			1	0.0609	0.0158a	0.0173a	0.3442	0.4157	0.7859	0.0342a
OS			0.0238a	<0.0001a	0.0002a	0.0065a	0.9113	0.2409	0.0526	0.0096a
EFS			0.1619	0.0014a	<0.0001a	0.0006a	0.321	0.7069	0.2809	0.0099a
Additional Table 2. Immunohistochemical Results and Their Statistical Analysis [Table 2 footnote] EFS, event-free survival; LI, labeling index; OS, overall survival; pAkt, phosphorylated protein kinase B; p-ERK1/2, phosphorylated-extracellular signal-regulated kinase1/2; p-4EBP, phosphorylated eukaryotic translation initiation factor 4E-binding protein; p-MEK1/2, phosphorylated mitogen-activated …
